# Supplementary material for: Candidate SNP Markers Significantly Altering the Affinity of TATA-Binding Protein for the Promoters of Human Hub Genes for Atherogenesis, Atherosclerosis and Atheroprotection
Source: Int J Mol Sci. 2023 May 19;24(10):9010. doi: 10.3390/ijms24109010 (PMC10219026; doi:10.3390/ijms24109010)
Supplement: Supplementary file 1 [file ijms-24-09010-s001.zip]

Archive with 1 entries (1 files):
- 2)_IJMS-2369459_R1_Supplement_DL_12may23.pdf
